# Supplementary material for: Modularity of a leaf moth-wing pattern and a versatile characteristic of the wing-pattern ground plan
Source: BMC Evol Biol. 2013 Jul 27;13:158. doi: 10.1186/1471-2148-13-158 (PMC3733769; doi:10.1186/1471-2148-13-158)
Supplement: Additional file 3 — Correlation matrix of the measurement points on the O. excavata wing pattern. Rv coefficients between the measurement points (MP) set on the O. excavata wing pattern in all possible combinations were calculated and listed in the lower diagonal matrix. The corresponding Rv coefficients above the threshold (Rv coefficients = 0.2) are represented in bold. [file 1471-2148-13-158-S3.xls]

## Sheet: sheet1 (2)
Additional File 3 | Correlation matrix of the measurement points on the O. excavata wing pattern.
	MP-1	MP-2	MP-3	MP-4	MP-5	MP-6	MP-7	MP-8	MP-9	MP-10	MP-11	MP-12	MP-13	MP-14	MP-15	MP-16	MP-17	MP-18	MP-19
MP-1
MP-2	0.714074
MP-3	0.0161219	0.0127296
MP-4	0.282657	0.277587	0.121784
MP-5	0.125162	0.0816403	0.0414909	0.437796
MP-6	0.0386188	0.0769607	0.231822	0.211952	0.268044
MP-7	0.0205985	0.0293043	0.0238895	0.112254	0.128254	0.269828
MP-8	0.0323205	0.0123999	0.0227005	0.0748982	0.0292862	0.0404165	0.479484
MP-9	0.0765213	0.0979727	0.0232602	0.134649	0.0279748	0.0929428	0.430166	0.610726
MP-10	0.052352	0.0526033	0.0359121	0.0437395	0.0281606	0.0527922	0.423002	0.47193	0.485598
MP-11	0.0393933	0.0846673	0.245589	0.2936	0.369741	0.82652	0.330764	0.0988826	0.128597	0.0522649
MP-12	0.0208554	0.013254	0.0316605	0.108404	0.188995	0.394002	0.801791	0.316011	0.253023	0.211724	0.397223
MP-13	0.0252854	0.0114122	0.00497299	0.107155	0.0728147	0.0844754	0.508991	0.826057	0.568271	0.396181	0.158242	0.417918
MP-14	0.0631041	0.0412141	0.00920781	0.116125	0.0538755	0.181246	0.548924	0.655013	0.586651	0.373825	0.194044	0.580134	0.714831
MP-15	0.210624	0.114434	0.0339146	0.0408609	0.0896974	0.25094	0.512894	0.364575	0.475011	0.478734	0.214808	0.499997	0.401212	0.566158
MP-16	0.240226	0.215304	0.147478	0.0839417	0.0942697	0.213678	0.358286	0.285149	0.336978	0.305576	0.22315	0.377855	0.328355	0.46801	0.748884
MP-17	0.186484	0.242718	0.137009	0.0695379	0.13371	0.297612	0.334276	0.112713	0.213521	0.18467	0.328193	0.33312	0.190971	0.241759	0.640193	0.736265
MP-18	0.0408548	0.0492134	0.0636393	0.0301175	0.0739916	0.256105	0.365474	0.137163	0.15522	0.254748	0.256922	0.398135	0.199317	0.214826	0.623354	0.555311	0.705857
MP-19	0.0312715	0.0531389	0.0480018	0.0211385	0.0739234	0.183985	0.275641	0.250682	0.301887	0.187714	0.202504	0.226195	0.26646	0.279698	0.375535	0.327689	0.428645	0.483182

## Sheet: sheet1
Supplementary Table S1 | Correlation matrix of the measurement points on the O. excavata wing pattern and its significance.
	MP-1	MP-2	MP-3	MP-4	MP-5	MP-6	MP-7	MP-8	MP-9	MP-10	MP-11	MP-12	MP-13	MP-14	MP-15	MP-16	MP-17	MP-18	MP-19
MP-1		0.714074	0.0161219	0.282657	0.125162	0.0386188	0.0205985	0.0323205	0.0765213	0.052352	0.0393933	0.0208554	0.0252854	0.0631041	0.210624	0.240226	0.186484	0.0408548	0.0312715
MP-2	1.07328e-05		0.0127296	0.277587	0.0816403	0.0769607	0.0293043	0.0123999	0.0979727	0.0526033	0.0846673	0.013254	0.0114122	0.0412141	0.114434	0.215304	0.242718	0.0492134	0.0531389
MP-3	0.654474	0.708278		0.121784	0.0414909	0.231822	0.0238895	0.0227005	0.0232602	0.0359121	0.245589	0.0316605	0.00497299	0.00920781	0.0339146	0.147478	0.137009	0.0636393	0.0480018
MP-4	0.0068504	0.00816318	0.10307		0.437796	0.211952	0.112254	0.0748982	0.134649	0.0437395	0.2936	0.108404	0.107155	0.116125	0.0408609	0.0839417	0.0695379	0.0301175	0.0211385
MP-5	0.101333	0.212621	0.429803	0.00057249		0.268044	0.128254	0.0292862	0.0279748	0.0281606	0.369741	0.188995	0.0728147	0.0538755	0.0896974	0.0942697	0.13371	0.0739916	0.0739234
MP-6	0.542644	0.285934	0.0168174	0.0248425	0.00956267		0.269828	0.0404165	0.0929428	0.0527922	0.82652	0.394002	0.0844754	0.181246	0.25094	0.213678	0.297612	0.256105	0.183985
MP-7	0.616874	0.524989	0.573331	0.124399	0.0978318	0.00861228		0.479484	0.430166	0.423002	0.330764	0.801791	0.508991	0.548924	0.512894	0.358286	0.334276	0.365474	0.275641
MP-8	0.537056	0.78879	0.627732	0.251847	0.603919	0.599637	0.000310561		0.610726	0.47193	0.0988826	0.316011	0.826057	0.655013	0.364575	0.285149	0.112713	0.137163	0.250682
MP-9	0.227156	0.160626	0.605018	0.0875814	0.590192	0.228873	0.000701003	2.55962e-05		0.485598	0.128597	0.253023	0.568271	0.586651	0.475011	0.336978	0.213521	0.15522	0.301887
MP-10	0.392904	0.394075	0.522257	0.470928	0.652005	0.520654	0.000687994	0.000286633	0.000213403		0.0522649	0.211724	0.396181	0.373825	0.478734	0.305576	0.18467	0.254748	0.187714
MP-11	0.557089	0.259866	0.0128265	0.00518082	0.00127696	2.75855e-08	0.00258137	0.224932	0.12485	0.54331		0.397223	0.158242	0.194044	0.214808	0.22315	0.328193	0.256922	0.202504
MP-12	0.629422	0.733804	0.497346	0.134166	0.0348918	0.000763646	2.11427e-06	0.00482773	0.0116985	0.0257134	0.00066925		0.417918	0.580134	0.499997	0.377855	0.33312	0.398135	0.226195
MP-13	0.580954	0.779201	0.891132	0.139474	0.261752	0.266073	0.000204101	1.09117e-06	6.91997e-05	0.00107629	0.0712902	0.000896705		0.714831	0.401212	0.328355	0.190971	0.199317	0.26646
MP-14	0.295276	0.441285	0.818345	0.121335	0.373227	0.0464104	0.00010455	1.56071e-05	5.35225e-05	0.00154855	0.0368301	6.12211e-05	6.7051e-06		0.566158	0.46801	0.241759	0.214826	0.279698
MP-15	0.0240687	0.124061	0.502214	0.458185	0.20103	0.0125124	0.000183331	0.00200124	0.000307579	0.000250429	0.0248296	0.000231348	0.00110129	7.0678e-05		0.748884	0.640193	0.623354	0.375535
MP-16	0.01458	0.0231879	0.0721331	0.221088	0.193315	0.0258036	0.0021779	0.00751578	0.00297174	0.00504945	0.0215092	0.00161808	0.00357482	0.000333743	2.92248e-06		0.736265	0.555311	0.327689
MP-17	0.0369698	0.0146999	0.0846501	0.279082	0.0954872	0.00522737	0.00327285	0.141167	0.0245133	0.0424455	0.00271318	0.00335327	0.0358671	0.0153312	1.9246e-05	3.26104e-06		0.705857	0.428645
MP-18	0.440187	0.389125	0.298138	0.57005	0.265297	0.0119926	0.00194325	0.0915856	0.0664481	0.012172	0.0113015	0.00101705	0.0308144	0.0241769	2.42848e-05	6.73514e-05	6.01105e-06		0.483182
MP-19	0.665932	0.47623	0.509451	0.790338	0.357326	0.0525714	0.00693534	0.012035	0.00403595	0.0452703	0.0357728	0.0190315	0.00851419	0.0064973	0.000886226	0.00238203	0.000282508	8.62161e-05
